# Supplementary material for: Importance of Pre-Milking Udder Hygiene to Reduce Transfer of Clostridial Spores from Teat Skin to Raw Milk
Source: Microorganisms. 2023 May 19;11(5):1337. doi: 10.3390/microorganisms11051337 (PMC10221102; doi:10.3390/microorganisms11051337)
Supplement: Supplementary file 1 [file microorganisms-11-01337-s001.zip]

Archive with 1 entries (1 files):
- microorganisms-2337619-supplementary.pdf
